# Supplementary material for: Unpredictable Repeated Stress in Rainbow Trout (Oncorhynchus mykiss) Shifted the Immune Response against a Fish Parasite
Source: Biology (Basel). 2024 Sep 27;13(10):769. doi: 10.3390/biology13100769 (PMC11504028; doi:10.3390/biology13100769)
Supplement: Supplementary file 1 [file biology-13-00769-s001.zip]

Archive with 1 entries (1 files):
- biology-3198885-supplementary.pdf
